# Supplementary material for: An automated algorithm for the detection of cortical interruptions and its underlying loss of trabecular bone; a reproducibility study
Source: BMC Med Imaging. 2018 May 15;18:13. doi: 10.1186/s12880-018-0255-7 (PMC5952860; doi:10.1186/s12880-018-0255-7)
Supplement: Supplementary file 7 — Data of the cortical interruption-, bone density- and micro-structure parameters. Data of the cortical interruption parameters, and bone density and micro-structure parameters on the first (OP1 twice and OP2) and second scan (OP1). (XLS 63 kb) [file 12880_2018_255_MOESM7_ESM.xls]

## Sheet: REPRO_31-05-17_BMC
ScanNr	Digit	MP1_D100_0	MP1_Dtrab_0	MP1_CtBMD_0	MP1_CtTMD_0	MP1_TbN_0	MP1_TbTh_0	MP1_TbSp_0	MP1_TbSpSD_0	MP1_CtTh_0	MP1_CtPo_0	MP1_CtPoDm_0	MP1_NrInt_0	MP1_IntSurf_0	MP1_IntVol_0	MP2_D100_0	MP2_Dtrab_0	MP2_CtBMD_0	MP2_CtTMD_0	MP2_TbN_0	MP2_TbTh_0	MP2_TbSp_0	MP2_TbSpSD_0	MP2_CtTh_0	MP2_CtPo_0	MP2_CtPoDm_0	MP2_NrInt_0	MP2_IntSurf_0	MP2_IntVol_0	JJ_D100_0	JJ_Dtrab_0	JJ_CtBMD_0	JJ_CtTMD_0	JJ_TbN_0	JJ_TbTh_0	JJ_TbSp_0	JJ_TbSpSD_0	JJ_CtTh_0	JJ_CtPo_0	JJ_CtPoDm_0	JJ_NrInt_0	JJ_IntSurf_0	JJ_IntVol_0	MP1_D100_1	MP1_Dtrab_1	MP1_CtBMD_1	MP1_CtTMD_1	MP1_TbN_1	MP1_TbTh_1
515	2	295.9	160.2	924.799	977.875	1.36	0.098	0.638	0.666	0.7886	0.0335	0.2109	3	1.94	0.64	298.2	160	927.03	977.02	1.35	0.1	0.64	0.67	0.79	0.03	0.18	3	2.89	0.95	298.2	159.7	921.889	976.847	1.35	0.098	0.641	0.669	0.7874	0.035	0.2049	2	1.26	0.41	290.3	156.1	912.815	965.719	1.32	0.099
516	2	292.9	157.5	889.477	933.207	1.5	0.088	0.58	0.605	0.7887	0.0313	0.2162	13	15.08	6.32	292.6	157.3	889.99	932.53	1.5	0.09	0.58	0.6	0.79	0.03	0.2	14	22.32	8.7	291.6	156.4	885.904	932.186	1.5	0.087	0.58	0.604	0.7867	0.0332	0.2124	15	32.52	12.98	301.8	169.9	880.459	930.485	1.66	0.085
517	2	316.2	163.1	875.184	935.93	1.08	0.125	0.798	1.135	0.8606	0.043	0.1999	1	0.91	0.3	315.7	162.9	877.74	935.93	1.09	0.13	0.8	1.13	0.86	0.04	0.21	0	0	0	315.4	162.6	871.441	935.76	1.08	0.125	0.798	1.135	0.8617	0.0461	0.2061	1	1.75	0.58	317.8	163.1	878.928	934.058	1.11	0.122
518	2	335.6	177	897.304	974.045	1.71	0.086	0.498	0.463	0.9773	0.0523	0.2697	5	4.15	1.36	333.6	176.4	899.69	974.21	1.72	0.09	0.5	0.46	0.98	0.05	0.25	3	3.14	1.09	333.4	176	892.54	973.875	1.71	0.086	0.498	0.461	0.9797	0.0557	0.2572	4	4.78	1.57	339.2	179.8	905.302	982.042	1.74	0.086
519	2	305.7	145	933.377	955.157	1.33	0.091	0.66	0.685	0.9994	0.0149	0.1482	8	17.26	15.94	304.7	146.4	934.23	955.5	1.34	0.09	0.66	0.68	1	0.01	0.15	6	15.06	15.51	304.1	145.4	933.377	955.328	1.34	0.091	0.658	0.681	1.0018	0.0149	0.1483	5	23.83	19.36	308.7	147.1	939.163	962.814	1.45	0.085
520	2	336.3	137.6	901.899	958.731	1.05	0.109	0.844	1.029	0.9351	0.0434	0.2924	6	11.36	4.65	342.1	136.9	902.41	958.9	1.04	0.11	0.85	1.03	0.94	0.04	0.29	6	10.9	4.51	340.7	137.9	903.77	960.262	1.04	0.111	0.852	1.033	0.9394	0.0433	0.2957	5	31.56	11.08	336.5	137.9	904.111	960.432	1.08	0.107
521	2	345.7	242.7	698.052	799.635	2.28	0.089	0.35	0.172	1.0686	0.1123	0.1957	15	38.92	15.68	352.5	240.5	699.24	800.49	2.25	0.09	0.36	0.18	1.06	0.11	0.2	17	47.32	19.72	351.6	240.5	699.924	801.507	2.25	0.089	0.356	0.18	1.0668	0.1118	0.1916	15	68.16	36.06	330	228.9	692.437	792.829	2.31	0.082
522	2	272.2	200.9	713.366	793.339	1.86	0.09	0.449	0.358	0.5833	0.0718	0.2049	1	0.7	0.23	272.3	199.5	713.88	793.34	1.84	0.09	0.45	0.36	0.58	0.07	0.2	1	0.69	0.23	271.6	199.3	709.793	794.02	1.84	0.09	0.453	0.361	0.586	0.0758	0.2036	2	1.13	0.37	273.2	199.8	723.405	797.593	1.9	0.088
523	2	573.5	84.6	1007.4	1019.99	0.84	0.084	1.112	0.626	1.4426	0.0075	0.1422	0	0	0	582.3	85.3	1007.23	1019.99	0.84	0.09	1.1	0.62	1.44	0.01	0.14	1	0.64	0.21	584	85.3	1008.25	1020.67	0.84	0.085	1.104	0.619	1.443	0.0073	0.142	1	0.76	0.25	576.1	84	1011.99	1024.24	0.88	0.079
524	2	315.7	129.9	983.233	1000.59	0.9	0.12	0.992	1.257	0.9337	0.011	0.1473	0	0	0	317.1	129.9	983.91	1000.93	0.9	0.12	0.99	1.26	0.94	0.01	0.15	1	0.16	0.05	315.9	129.4	984.084	1000.93	0.9	0.12	0.995	1.256	0.9347	0.0107	0.1464	1	2.41	0.79	318.3	132.5	987.827	1003.99	0.98	0.113
525	2	439.8	164.8	949.712	1021.18	0.87	0.157	0.988	1.041	1.1697	0.05	0.8428	2	1.78	0.59	445.4	164.1	970.81	1021.18	0.87	0.16	0.99	1.04	1.15	0.03	0.85	3	1.77	0.58	445.5	163.6	949.372	1021.18	0.87	0.157	0.995	1.04	1.1692	0.0503	0.8387	2	5.06	1.66	438.9	164.4	971.152	1020.33	0.85	0.161
526	2	454.7	75.1	1007.74	1028.15	0.74	0.085	1.271	0.917	1.1921	0.0126	0.1546	0	0	0	426.3	75.6	1007.4	1027.98	0.75	0.08	1.24	0.92	1.19	0.01	0.15	1	0.07	0.02	425.6	75.6	1009.44	1029.17	0.75	0.084	1.243	0.916	1.1932	0.0121	0.1551	0	0	0	446.9	68	1024.07	1038.02	0.69	0.082
527	2	337.2	144.5	988.508	1000.93	1.18	0.102	0.744	0.832	0.9282	0.0079	0.1445	0	0	0	336.3	148.8	988.51	1000.93	1.23	0.1	0.71	0.81	0.93	0.01	0.14	1	0.19	0.06	335.5	149.6	988.508	1001.1	1.21	0.103	0.723	0.82	0.9287	0.0079	0.145	0	0	0	333.1	140.8	978.128	993.442	1.08	0.109
528	2	240.3	145.4	827.711	875.014	1.18	0.102	0.743	1.028	0.8033	0.0337	0.1596	9	5.86	1.92	241	147.6	827.88	875.18	1.2	0.1	0.73	1.01	0.8	0.03	0.16	11	10.09	0.16	239.7	147.6	831.114	876.886	1.2	0.103	0.733	1.018	0.7994	0.0331	0.1583	10	27.43	10.44	241.9	143.5	836.729	877.396	1.17	0.103
529	2	406.7	154.1	990.039	1010.97	0.98	0.132	0.894	1.039	1.1647	0.0136	0.1552	0	0	0	407.8	154.2	990.04	1010.97	0.98	0.13	0.89	1.04	1.16	0.01	0.16	1	0.54	0.18	407.8	154.1	990.38	1011.65	0.97	0.132	0.894	1.039	1.1634	0.0139	0.1559	2	8.86	2.91	414.9	154.7	999.568	1022.88	1	0.128
530	2	403.9	190	946.309	985.956	1	0.159	0.846	1.227	1.1218	0.0242	0.1621	7	10.55	3.54	405.9	190	945.8	986.64	0.99	0.16	0.85	1.23	1.12	0.03	0.16	7	6.56	2.15	405.2	187.8	939.163	989.018	0.99	0.158	0.853	1.232	1.1249	0.0323	0.1806	9	4.55	1.49	397	183.2	949.032	985.105	1.01	0.151
531	2
532	2	408.4	279.3	676.443	789.085	2.23	0.104	0.344	0.163	0.9002	0.1418	0.2517	1	0.33	0.11	407.4	278.1	678.14	788.92	2.22	0.1	0.35	0.17	0.89	0.14	0.24	1	0.32	0.32	407.1	278.4	675.252	788.745	2.22	0.104	0.345	0.164	0.8954	0.1425	0.2497	2	0.74	0.24	413.2	282.9	684.1	802.868	2.36	0.1
533	2	301.4	150.5	926.401	960.092	1.3	0.096	0.672	0.757	0.8052	0.0198	0.2071	2	2.16	0.71	301.1	150.3	923.34	959.75	1.3	0.1	0.67	0.76	0.81	0.02	0.22	3	2.42	0.79	300.7	149.8	922.317	959.241	1.3	0.096	0.673	0.757	0.8046	0.0219	0.2056	4	2.82	12.95	302.4	152	930.825	959.411	1.27	0.1
534	2
535	2	349.9	212.6	846.938	894.922	2.14	0.083	0.384	0.241	0.9478	0.0381	0.2085	3	3.77	1.5	350.3	212.4	846.6	895.09	2.14	0.08	0.39	0.24	0.95	0.04	0.21	5	10.9	3.92	349.9	212.1	846.428	894.922	2.14	0.083	0.385	0.243	0.948	0.038	0.2027	4	17.26	6.45	349.7	211.1	849.15	895.773	2.06	0.085
515	3	242.9	135.9	863.335	930.278	1.52	0.074	0.582	0.493	0.575	0.0405	0.1995	1	0.44	0.14	248.9	134.8	865.9	930.28	1.51	0.07	0.59	0.5	0.57	0.04	0.18	1	0.44	0.14	248.5	134.7	858.884	929.764	1.51	0.074	0.589	0.498	0.5766	0.0431	0.198	2	1.48	0.48	239.4	132.1	863.335	930.278	1.49	0.074
516	3	289.5	175	836.219	909.215	1.93	0.076	0.443	0.35	0.67	0.0544	0.1851	6	5.38	2.8	292.9	173.1	836.9	909.05	1.9	0.08	0.45	0.36	0.67	0.05	0.18	6	4.66	1.53	291.9	172.3	834.347	910.406	1.9	0.076	0.451	0.36	0.671	0.0567	0.1919	3	5.95	1.95	303	188.8	836.219	909.215	2.14	0.074
517	3	277.9	154.6	870.76	929.124	1.5	0.086	0.582	0.641	0.7013	0.0376	0.1671	4	1.29	0.42	278.4	154.4	867.87	928.95	1.49	0.09	0.58	0.64	0.7	0.04	0.17	5	2.27	0.75	277.9	153.7	864.635	928.783	1.49	0.086	0.585	0.643	0.7015	0.0417	0.1735	3	1.73	0.57	279.5	152.2	870.76	929.124	1.49	0.085
518	3	317.2	188.8	856.467	965.197	1.93	0.081	0.436	0.377	0.8088	0.0691	0.2048	1	2.39	65.12	308.7	183	867.02	957.54	1.92	0.08	0.44	0.35	0.83	0.06	0.19	1	2.63	65.76	322.3	187.8	858.169	965.537	1.91	0.082	0.441	0.385	0.8067	0.0681	0.1976	2	3.26	64.22	310.4	184	856.467	965.197	1.92	0.08
519	3	261.6	154.6	848.3	890.498	1.82	0.071	0.479	0.323	0.7013	0.0302	0.1481	6	6.75	2.78	278.3	149.8	848.47	890.5	1.74	0.07	0.5	0.34	0.7	0.03	0.15	7	7.38	2.98	275.4	151.5	847.789	891.179	1.76	0.072	0.496	0.338	0.7031	0.0314	0.1488	5	24.88	9.75	261.6	154.4	848.3	890.498	1.91	0.067
520	3	340	151.2	935.59	992.762	1.44	0.087	0.606	0.589	0.8838	0.0376	0.1979	1	1.25	0.41	345.1	150.2	933.21	992.25	1.42	0.09	0.61	0.6	0.89	0.04	0.21	2	1.5	0.49	344.5	149.6	932.016	992.081	1.42	0.088	0.615	0.6	0.8843	0.0395	0.2068	3	3.81	1.25	342.9	154.2	935.59	992.762	1.47	0.087
521	3	289.3	192.4	755.395	836.218	2.19	0.073	0.384	0.19	0.77	0.0701	0.1986	3	2.81	0.92	290	192.2	756.42	836.39	2.18	0.07	0.39	0.19	0.77	0.07	0.2	3	2.22	0.73	289.2	191.3	753.693	837.069	2.18	0.073	0.385	0.191	0.7613	0.0712	0.181	5	4.59	1.5	295.1	197.6	755.395	836.218	2.29	0.072
522	3	308.9	205.8	788.915	876.545	2.12	0.081	0.39	0.212	0.7696	0.0709	0.2268	0	0	0	309.6	204.9	788.23	876.72	2.12	0.08	0.39	0.22	0.77	0.07	0.22	0	0	0	308.7	204.4	785.853	877.396	2.11	0.081	0.392	0.215	0.7654	0.0735	0.217	1	0.68	0.22	313	207.5	788.915	876.545	2.11	0.082
523	3	345.8	198.6	868.889	931.846	1.93	0.086	0.433	0.253	0.8619	0.044	0.1786	2	1.62	0.53	347.7	198.1	870.93	931.85	1.92	0.09	0.43	0.26	0.86	0.03	0.16	1	0.89	0.29	347	197.6	866.336	932.697	1.92	0.086	0.434	0.255	0.8614	0.0468	0.1845	1	0.69	0.23	346.9	202.6	868.889	931.846	2.05	0.083
524	3	304.7	189.6	805.591	891.179	1.89	0.084	0.446	0.345	0.6271	0.0594	0.1893	2	0.75	0.24	305.2	188.4	805.76	891.52	1.87	0.08	0.45	0.35	0.63	0.04	0.17	2	1.05	0.35	304	187.6	802.528	892.54	1.87	0.084	0.452	0.353	0.6252	0.0622	0.1822	3	3.55	1.16	304	188.1	805.591	891.179	1.85	0.085
525	3	403.2	206.6	878.587	966.898	1.48	0.116	0.56	0.418	0.908	0.0627	0.2046	1	1.34	0.44	406.2	206	879.44	966.9	1.47	0.12	0.56	0.42	0.91	0.06	0.2	0	0	0	406.2	206	874.504	967.919	1.47	0.117	0.563	0.421	0.9076	0.0667	0.2071	1	3.03	1.07	402	206.5	878.587	966.898	1.48	0.117
526	3	416.8	75.3	1036.49	1062.87	1.15	0.054	0.812	0.494	1.0223	0.0163	0.1687	0	0	0	399.8	80.7	1036.49	1062.87	1.19	0.06	0.78	0.5	1.02	0.02	0.17	1	0.06	0.02	399.3	80.6	1036.66	1063.38	1.19	0.056	0.781	0.495	1.0225	0.0165	0.1695	0	0	0	417	72.9	1036.49	1062.87	1.02	0.06
527	3	396	104.4	1010.63	1026.62	1.31	0.067	0.698	0.488	0.9948	0.0104	0.1372	0	0	0	404	102.5	1010.46	1026.62	1.29	0.07	0.71	0.49	1	0.01	0.14	1	0.13	0.04	403.5	102.3	1010.63	1027.13	1.29	0.066	0.709	0.489	0.9951	0.0107	0.1418	0	0	0	387.2	95.5	1010.63	1026.62	1.19	0.067
528	3	279.3	208.7	730.893	829.242	2.19	0.079	0.377	0.247	0.6394	0.0799	0.1759	4	3.14	1.03	278.6	208.3	728.68	829.41	2.19	0.08	0.38	0.25	0.64	0.08	0.17	4	3.01	0.99	278.6	208.5	725.447	831.624	2.19	0.079	0.377	0.245	0.6377	0.0851	0.1704	4	3.9	1.28	280.2	209.2	730.893	829.242	2.1	0.083
529	3	414.2	165.5	974.895	1009.61	1.73	0.08	0.497	0.353	1.0314	0.0236	0.1533	0	0	0	413.4	166.1	974.04	1009.61	1.74	0.08	0.5	0.35	1.03	0.02	0.15	1	0.15	0.05	412.5	165.8	980	1011.48	1.74	0.08	0.496	0.352	1.0285	0.0218	0.1514	1	4.45	1.46	422.6	166.5	974.895	1009.61	1.73	0.08
530	3	497.4	69.2	1019.48	1035.3	0.62	0.093	1.513	1.007	1.2049	0.0104	0.1346	0	0	0	518.2	69	1019.48	1035.3	0.62	0.09	1.52	0.99	1.2	0.01	0.13	0	0	0	518.5	69	1019.82	1035.64	0.62	0.093	1.523	0.993	1.2053	0.0104	0.1346	0	0	0	494.4	62.2	1019.48	1035.3	0.76	0.069
531	3	309.6	122.1	895.943	941.885	1.87	0.054	0.48	0.303	0.9445	0.0305	0.1429	0	0	0	302.8	123.8	896.79	941.72	1.87	0.06	0.48	0.32	0.94	0.03	0.14	1	0.34	0.11	303.1	123.8	895.943	941.715	1.87	0.055	0.48	0.32	0.9442	0.0303	0.142	1	0.42	0.14	314	119.7	895.943	941.885	1.86	0.054
532	3	362.2	245.1	715.919	838.09	2.11	0.097	0.377	0.205	0.7353	0.1219	0.2206	1	0.26	0.08	355.9	247	717.28	838.26	2.11	0.1	0.38	0.2	0.73	0.12	0.21	1	0.51	0.17	355.7	246.6	714.898	838.6	2.11	0.097	0.376	0.197	0.7339	0.1232	0.219	1	0.46	0.15	369.1	253.8	715.919	838.09	2.25	0.094
533	3	297.2	154.6	895.603	949.202	1.65	0.078	0.527	0.456	0.7088	0.0321	0.2226	3	1.35	6.42	299.5	154.1	899.18	949.2	1.64	0.08	0.53	0.46	0.71	0.03	0.19	3	1.5	6.47	299.2	153.7	894.412	949.372	1.64	0.078	0.532	0.462	0.7086	0.0326	0.2126	3	1.6	6.48	300.9	158	895.603	949.202	1.69	0.078
534	3	220.6	118.3	883.522	925.55	1.53	0.065	0.59	0.573	0.5587	0.0237	0.1453	2	7.35	2.46	227.1	129.7	883.01	925.21	1.6	0.07	0.56	0.55	0.56	0.02	0.15	3	8.35	3	226.4	130.1	874.504	925.38	1.6	0.068	0.558	0.553	0.5652	0.0288	0.1649	3	24.55	10.53	223.5	120	883.522	925.55	1.52	0.066
535	3	350.9	206.3	832.135	898.496	2.42	0.071	0.343	0.168	1.0067	0.0556	0.2264	5	4.24	1.43	353	205.8	833.33	898.5	2.41	0.07	0.34	0.17	1	0.05	0.21	6	4.83	1.58	352.6	205.3	830.944	899.176	2.41	0.071	0.344	0.173	1.0067	0.0565	0.2177	5	5.78	1.91	350.8	206.6	832.135	898.496	2.34	0.073
[truncated: 8 more columns]
